# Supplementary material for: Spinel CoFe2O4 Nanoflakes: A Path to Enhance Energy Generation and Environmental Remediation Potential of Waste-Derived rGO
Source: Nanomaterials (Basel). 2022 Oct 29;12(21):3822. doi: 10.3390/nano12213822 (PMC9657719; doi:10.3390/nano12213822)
Supplement: Supplementary file 1 [file nanomaterials-12-03822-s001.zip]

Archive with 1 entries (1 files):
- nanomaterials-1913967-supplementary.pdf
